# Supplementary material for: Host miR-146a-3p Facilitates Replication of Infectious Hematopoietic Necrosis Virus by Targeting WNT3a and CCND1
Source: Vet Sci. 2024 May 8;11(5):204. doi: 10.3390/vetsci11050204 (PMC11126136; doi:10.3390/vetsci11050204)
Supplement: Supplementary file 1 [file vetsci-11-00204-s001.zip]

Archive with 1 entries (1 files):
- vetsci-2958280-supplementary.pdf
